# Supplementary material for: The Mechanism of the Channel Opening in Channelrhodopsin-2: A Molecular Dynamics Simulation
Source: Int J Mol Sci. 2023 Mar 16;24(6):5667. doi: 10.3390/ijms24065667 (PMC10057421; doi:10.3390/ijms24065667)
Supplement: Supplementary file 1 [file ijms-24-05667-s001.zip]

Archive with 1 entries (1 files):
- ijms-2235680-supplementary.pdf
